# Supplementary material for: Is School Gardening Combined with Physical Activity Intervention Effective for Improving Childhood Obesity? A Systematic Review and Meta-Analysis
Source: Nutrients. 2021 Jul 28;13(8):2605. doi: 10.3390/nu13082605 (PMC8402215; doi:10.3390/nu13082605)
Supplement: Supplementary file 1 [file nutrients-13-02605-s001.zip]

Archive with 3 entries (3 files):
- supplementary 2.pdf
- Supplementary 3.pdf
- Supplementary 1.pdf
